# Supplementary material for: Bimodal specificity of TF–DNA recognition in embryonic stem cells
Source: Nucleic Acids Res. 2025 Apr 26;53(8):gkaf333. doi: 10.1093/nar/gkaf333 (PMC12034040; doi:10.1093/nar/gkaf333)
Supplement: gkaf333_Supplemental_Files [file gkaf333_supplemental_files.zip]

Archive with 4 entries (4 files):
- REVISION_Supp_Information_DL_v10.pdf
- Table_S1.xlsx
- Table_S2.xlsx
- Table_S3.xlsx
