# Supplementary material for: Bimodal specificity of TF–DNA recognition in embryonic stem cells
Source: Nucleic Acids Res. 2025 Apr 26;53(8):gkaf333. doi: 10.1093/nar/gkaf333 (PMC12034040; doi:10.1093/nar/gkaf333)
Supplement: gkaf333_Supplemental_Files [file gkaf333_supplemental_files.zip › Table_S1.xlsx]

## Sheet: Sheet1
TF	Cell type	Accession number	Number of peaks
Blimp1	ESC	GSM1505617	12414
	dEN	GSM1505616	12486
	dMS	GSM1505615	10608
Ctcf	ESC	GSM1505621	269595
	dEN	GSM1505625	158688
	dMS	GSM1505624	157053
	dEC	GSM1505626	214206
	dME	GSM1505623	131823
Eomes	ESC	GSM1505627	38313
	dEN	GSM1505628	67185
	dMS	GSM1505630	69090
FoxA1	ESC	GSM1505633	35199
	dEN	GSM1505636	52245
	dMS	GSM1505634	120369
FoxA2	ESC	GSM1505640	31728
	dEN	GSM1505641	129084
	dMS	GSM1505638	82428
Gata4	ESC	GSM1505642	26199
	dEN	GSM1505655	57192
	dMS	GSM1505643	120666
	dME	GSM1505644	90336
Gata6	ESC	GSM1505659	7269
	dEN	GSM1505664	66648
	dMS	GSM1505662	28032
	dME	GSM1505663	45048
Hnf1b	ESC	GSM1505681	72447
	dEN	GSM1505683	127311
	dMS	GSM1505682	77823
Hnf4a	ESC	GSM1505687	16707
	dEN	GSM1505686	83031
	dMS	GSM1505685	10266
Klf5	ESC	GSM1505690	16320
	dEN	GSM1505688	8574
	dMS	GSM1505689	7215
Nanog	ESC	GSM1505699	178917
	dEN	GSM1505696	181908
	dMS	GSM1505701	98706
	dEC	GSM1505703	6600
	dME	GSM1505697	20727
Otx2	ESC	GSM1505704	302334
	dEN	GSM1505705	107232
	dMS	GSM1505706	96414
	dEC	GSM1505710	58734
	dME	GSM1505713	1734
Pol2	ESC	GSM1505717	56544
	dEN	GSM1505720	24468
	dMS	GSM1505719	104778
	dEC	GSM1505721	26394
	dME	GSM1505718	22911
Pou5f1	ESC	GSM1505728	72189
	dEN	GSM1505722	46482
	dMS	GSM1505726	23553
	dEC	GSM1505727	3081
	dME	GSM1505723	40080
Rex1	ESC	GSM1505731	9225
	dEN	GSM1505730	39513
	dME	GSM1505729	63894
Smad1	ESC	GSM1505745	52413
	dEN	GSM1505734	113928
	dMS	GSM1505746	43293
	dEC	GSM1505736	30231
	dME	GSM1505735	21909
Smad23	ESC	GSM1505747	13923
	dEN	GSM1505749	16740
	dMS	GSM1505750	29691
	dEC	GSM1505748	2988
Smad4	ESC	GSM1505757	58200
	dEN	GSM1505752	16914
	dMS	GSM1505753	10506
	dEC	GSM1505755	11859
	dME	GSM1505756	24873
Sox17	ESC	GSM1505760	6519
	dEN	GSM1505763	48360
	dMS	GSM1505761	34005
	dME	GSM1505762	23862
Sox2	ESC	GSM1505766	31872
	dEN	GSM1505764	18534
	dMS	GSM1505767	15309
	dME	GSM1505765	16791
Sp1	ESC	GSM1505771	45858
	dEN	GSM1505770	32427
Srf	ESC	GSM1505772	207603
	dEN	GSM1505773	228219
	dMS	GSM1505776	111021
	dEC	GSM1505778	156837
	dME	GSM1505777	93198
Stat3	ESC	GSM1505781	15927
	dEN	GSM1505779	20097
	dME	GSM1505780	14178
Tcf4	ESC	GSM1505791	56700
	dEN	GSM1505787	45129
	dMS	GSM1505788	35856
	dEC	GSM1505790	8640
	dME	GSM1505789	22566
Thap11	ESC	GSM1505796	10932
	dEN	GSM1505793	23586
	dMS	GSM1505795	13623
	dEC	GSM1505792	10851
	dME	GSM1505794	28974
Trim28	ESC	GSM1505801	30870
	dEN	GSM1505798	40749
	dMS	GSM1505800	22878
	dEC	GSM1505797	27930
	dME	GSM1505799	80697
cMyc	ESC	GSM1505809	69900
	dEN	GSM1505806	40869
	dMS	GSM1505810	14520
	dEC	GSM1505808	37815
	dME	GSM1505807	53604
