# Supplementary material for: Bimodal specificity of TF–DNA recognition in embryonic stem cells
Source: Nucleic Acids Res. 2025 Apr 26;53(8):gkaf333. doi: 10.1093/nar/gkaf333 (PMC12034040; doi:10.1093/nar/gkaf333)
Supplement: gkaf333_Supplemental_Files [file gkaf333_supplemental_files.zip › Table_S2.xlsx]

## Sheet: CpG_islands_hg19
chrom	chromStart	chromEnd
chr1	28735	29810
chr1	135124	135563
chr1	327790	328229
chr1	437151	438164
chr1	449273	450544
chr1	533219	534114
chr1	544738	546649
chr1	713984	714547
chr1	762416	763445
chr1	788863	789211
chr1	801975	802338
chr1	805198	805628
chr1	839694	840619
chr1	844299	845883
chr1	854765	854973
chr1	858970	861632
chr1	869332	871872
chr1	875730	878363
chr1	886356	886602
chr1	894313	902654
chr1	906296	906538
chr1	912869	913153
chr1	919726	919927
chr1	933387	937410
chr1	948670	948894
chr1	949329	949851
chr1	954768	956343
chr1	963795	964507
chr1	967966	970238
chr1	975496	980305
chr1	981068	981400
chr1	982152	982511
chr1	983174	983612
chr1	984206	984429
chr1	990274	990694
chr1	994436	995303
chr1	999678	999911
chr1	1002663	1005318
chr1	1011509	1013402
chr1	1016863	1017439
chr1	1018099	1018390
chr1	1019818	1020026
chr1	1023143	1023347
chr1	1024075	1024614
chr1	1026377	1026625
chr1	1027509	1027730
chr1	1046044	1046340
chr1	1050515	1050830
chr1	1051178	1052445
chr1	1072369	1072847
chr1	1093211	1093476
chr1	1098043	1100584
chr1	1109314	1110145
chr1	1115574	1116006
chr1	1132827	1133218
chr1	1136360	1137156
chr1	1141670	1142150
chr1	1145568	1145878
chr1	1146708	1146914
chr1	1149055	1149524
chr1	1152522	1153134
chr1	1153784	1154419
chr1	1159168	1159528
chr1	1161959	1162281
chr1	1163502	1163895
chr1	1167001	1168985
chr1	1173915	1174263
chr1	1177885	1178207
chr1	1181756	1182470
chr1	1189396	1190245
chr1	1190522	1190799
chr1	1203166	1203597
chr1	1208515	1209942
chr1	1228780	1230163
chr1	1242400	1245185
chr1	1247918	1248493
chr1	1254322	1254548
chr1	1259643	1260635
chr1	1262665	1263420
chr1	1265206	1265429
chr1	1267085	1267286
chr1	1267435	1268986
chr1	1271425	1272074
chr1	1272377	1272634
chr1	1283933	1285345
chr1	1289707	1291126
chr1	1309140	1311039
chr1	1322644	1322924
chr1	1334071	1335602
chr1	1342004	1342952
chr1	1355159	1356000
chr1	1361560	1361787
chr1	1362954	1363299
chr1	1370767	1371449
chr1	1374461	1375584
chr1	1389555	1389889
chr1	1396085	1396338
chr1	1406844	1407821
chr1	1414034	1414532
chr1	1417285	1417753
chr1	1420226	1420684
chr1	1444588	1444849
chr1	1446878	1448205
chr1	1452701	1453199
chr1	1455302	1455892
chr1	1456829	1457074
chr1	1457954	1459029
chr1	1464508	1464806
chr1	1470604	1471450
chr1	1473107	1473342
chr1	1474962	1475220
chr1	1476093	1476669
chr1	1489532	1489794
chr1	1496761	1496986
chr1	1509482	1510747
chr1	1534331	1536136
chr1	1550453	1552015
chr1	1558587	1559359
chr1	1560780	1561055
chr1	1562049	1562398
chr1	1563674	1564032
chr1	1564421	1570006
chr1	1571032	1571470
chr1	1580377	1580595
chr1	1590073	1590942
chr1	1600981	1601231
chr1	1602391	1602686
chr1	1607898	1608243
chr1	1623610	1625067
chr1	1631086	1633226
chr1	1634252	1634690
chr1	1643593	1643811
chr1	1655395	1656231
chr1	1670756	1671101
chr1	1676885	1678333
chr1	1685373	1685971
chr1	1691767	1692063
chr1	1709394	1710582
chr1	1713639	1714141
chr1	1821405	1823272
chr1	1839958	1840601
chr1	1850098	1851391
chr1	1859246	1859523
chr1	1874715	1875015
chr1	1875617	1875877
chr1	1886344	1886870
chr1	1896414	1896628
chr1	1897581	1897786
chr1	1910268	1913800
chr1	1935166	1935452
chr1	1950411	1951479
chr1	1957046	1957386
chr1	1959414	1959867
chr1	1960942	1961148
chr1	1961407	1961850
chr1	1974686	1974942
chr1	1976123	1976628
chr1	1981251	1983212
chr1	1990779	1991171
chr1	2005179	2005565
chr1	2025205	2026225
chr1	2038555	2038863
chr1	2040997	2041302
chr1	2046429	2046865
chr1	2063782	2064052
chr1	2064628	2064855
chr1	2066367	2066666
chr1	2082314	2082529
chr1	2116432	2116801
chr1	2121017	2121818
chr1	2126048	2126642
chr1	2136808	2137351
chr1	2144199	2144497
chr1	2158212	2161173
chr1	2212020	2213881
chr1	2222198	2222569
chr1	2232310	2232617
chr1	2235308	2235667
chr1	2236442	2239069
chr1	2245714	2247086
chr1	2249315	2249634
chr1	2253723	2254758
chr1	2258097	2258423
chr1	2259064	2259326
chr1	2266007	2266432
chr1	2276358	2276657
chr1	2304159	2304376
chr1	2316353	2316749
chr1	2322481	2323764
chr1	2333550	2334172
chr1	2339876	2340246
chr1	2343385	2344717
chr1	2345891	2346156
chr1	2359926	2360167
chr1	2371846	2372073
chr1	2374818	2375814
chr1	2387669	2388086
chr1	2398825	2399055
chr1	2409757	2410049
chr1	2411125	2411404
chr1	2415198	2415506
chr1	2433648	2434065
chr1	2435041	2435257
chr1	2435554	2435828
chr1	2439797	2440022
chr1	2440126	2440478
chr1	2445355	2445648
chr1	2449922	2450206
chr1	2451217	2451551
chr1	2452795	2453007
chr1	2457241	2458259
chr1	2460760	2462010
chr1	2466934	2467212
chr1	2472095	2472586
chr1	2477563	2478363
chr1	2517397	2518892
chr1	2527239	2527503
chr1	2537671	2537886
chr1	2559892	2561055
chr1	2574030	2574864
chr1	2706025	2706961
chr1	2716741	2717233
chr1	2772126	2772665
chr1	2777157	2777361
chr1	2827785	2828294
chr1	2847056	2847288
chr1	2850665	2850873
chr1	2876545	2876808
chr1	2885062	2885284
chr1	2886589	2886923
chr1	2918497	2918753
chr1	2929155	2929376
chr1	2938633	2939043
chr1	2979275	2980758
chr1	2983925	2987962
chr1	2990030	2990718
chr1	2997272	2997473
chr1	2999727	2999978
chr1	3028179	3028557
chr1	3038067	3038343
chr1	3056541	3056772
chr1	3059050	3059268
chr1	3071899	3072239
chr1	3080934	3081292
chr1	3102540	3103352
chr1	3104956	3105253
chr1	3111579	3111909
chr1	3147845	3148081
chr1	3155160	3155361
chr1	3157509	3158300
chr1	3163969	3164643
chr1	3182821	3183216
chr1	3184546	3184824
chr1	3195376	3196052
chr1	3203765	3204453
chr1	3239915	3240261
chr1	3275029	3275284
chr1	3307069	3307285
chr1	3310102	3311035
chr1	3321269	3322310
chr1	3327991	3329424
chr1	3331040	3331279
chr1	3331986	3332227
chr1	3342012	3342806
chr1	3351365	3351632
chr1	3370905	3371683
chr1	3394701	3395191
chr1	3425576	3425797
chr1	3426361	3426570
chr1	3427355	3427683
chr1	3435988	3436250
chr1	3447449	3447950
chr1	3459874	3460269
chr1	3499902	3500470
chr1	3511709	3512118
chr1	3527619	3528078
chr1	3528333	3528683
chr1	3540767	3542241
chr1	3556963	3557201
chr1	3559952	3561009
chr1	3566445	3569636
chr1	3607096	3607553
chr1	3623318	3623521
chr1	3634633	3635101
chr1	3649294	3649674
chr1	3662963	3664085
chr1	3688553	3689684
chr1	3703672	3703908
chr1	3712398	3713234
chr1	3731458	3732015
chr1	3773187	3774465
chr1	3775077	3775369
chr1	3790864	3791611
chr1	3808490	3809236
chr1	3816356	3818084
chr1	3824219	3824456
chr1	4192633	4193243
chr1	4221387	4221672
chr1	4713989	4716555
chr1	4726576	4726867
chr1	4771652	4772545
chr1	4832351	4832553
chr1	5772056	5772513
chr1	5793557	5793784
chr1	5937157	5937392
chr1	5950824	5951029
chr1	6051595	6052955
chr1	6086244	6086494
chr1	6111609	6111836
chr1	6131635	6131985
chr1	6187743	6188235
chr1	6188873	6189120
chr1	6202118	6202359
chr1	6208716	6209039
chr1	6239237	6240814
chr1	6241031	6241251
chr1	6259178	6259883
chr1	6265825	6266778
chr1	6268820	6269588
chr1	6295528	6296261
chr1	6301695	6302856
chr1	6305148	6306463
chr1	6309163	6310092
chr1	6313761	6314139
chr1	6320137	6320942
chr1	6339948	6340268
chr1	6341136	6341412
chr1	6452814	6454185
chr1	6479057	6480938
chr1	6484503	6485327
chr1	6500168	6501130
chr1	6507207	6509186
chr1	6511689	6512110
chr1	6514108	6516325
chr1	6520584	6521955
chr1	6525996	6526228
chr1	6530536	6531814
chr1	6545143	6545559
chr1	6550083	6551115
chr1	6557561	6557872
chr1	6614136	6614835
chr1	6639427	6640361
chr1	6653397	6653674
chr1	6659125	6659505
chr1	6661776	6663844
chr1	6672786	6675741
chr1	6685071	6685691
chr1	6761295	6762131
chr1	6844313	6846366
chr1	7022001	7022308
chr1	7122519	7122727
chr1	7723400	7725175
chr1	7740143	7741117
chr1	7764593	7765856
chr1	7831378	7831846
chr1	7843460	7843693
chr1	7843915	7845104
chr1	7887198	7887476
chr1	8002408	8002699
chr1	8013993	8014651
chr1	8021301	8022226
chr1	8085554	8086854
chr1	8271996	8272202
chr1	8277195	8277822
chr1	8377784	8378447
chr1	8384387	8384719
chr1	8385895	8386168
chr1	8390202	8390800
chr1	8395343	8395635
chr1	8403697	8404102
chr1	8418322	8418857
chr1	8483389	8484339
chr1	8763005	8763549
chr1	8877012	8877283
chr1	8877598	8878092
chr1	8938098	8939409
chr1	9099280	9100513
chr1	9131602	9131909
chr1	9188503	9189743
chr1	9242167	9243827
chr1	9258565	9258956
chr1	9294401	9295118
chr1	9324202	9324439
chr1	9324687	9325016
chr1	9416126	9416404
chr1	9427507	9427734
chr1	9488937	9489249
chr1	9555379	9555652
chr1	9599350	9600444
chr1	9648586	9649517
chr1	9670617	9670868
chr1	9687125	9687367
chr1	9711780	9713001
chr1	9749295	9750228
chr1	9775708	9775997
chr1	9790292	9790704
chr1	9791158	9791486
chr1	9822576	9822817
chr1	9883011	9884667
chr1	9969845	9970063
chr1	9970584	9970790
chr1	10003165	10003585
chr1	10057121	10058108
chr1	10092532	10093404
chr1	10270015	10271306
chr1	10386183	10386390
chr1	10458548	10459997
chr1	10490200	10491072
chr1	10532177	10532800
chr1	10534918	10535172
chr1	10698299	10698910
chr1	10699394	10700098
chr1	10702136	10702340
chr1	10707810	10708140
chr1	10713838	10714203
chr1	10714401	10714708
chr1	10719867	10720581
chr1	10725187	10725617
chr1	10753773	10754176
chr1	10755226	10755521
chr1	10757891	10758252
chr1	10764449	10764925
chr1	10853894	10856964
chr1	10895895	10896117
chr1	11072319	11073245
chr1	11119030	11120634
chr1	11159387	11160136
chr1	11322258	11323036
chr1	11333259	11333547
chr1	11538669	11540342
chr1	11561366	11562156
chr1	11589838	11590044
chr1	11596382	11596622
chr1	11708767	11709277
chr1	11710459	11710788
chr1	11714217	11715304
chr1	11724113	11724885
chr1	11740828	11741717
chr1	11750701	11752651
chr1	11779566	11780016
chr1	11795975	11796263
chr1	11822139	11822363
chr1	11865462	11866566
chr1	11898393	11898732
chr1	11919115	11919555
chr1	11985643	11986634
chr1	11994694	11994969
chr1	12040113	12040793
chr1	12079251	12079903
chr1	12123488	12124148
chr1	12226876	12227712
chr1	12251777	12251985
chr1	12289954	12290585
chr1	12290955	12291199
chr1	12600347	12600556
chr1	12655926	12656248
chr1	12676983	12678642
chr1	13839505	13840613
chr1	13881410	13881612
chr1	13909606	13909842
chr1	13910137	13910868
chr1	14026481	14027200
chr1	14075267	14076458
chr1	14219350	14219737
chr1	14924610	14925993
chr1	15127583	15127869
chr1	15250373	15251545
chr1	15375063	15375413
chr1	15479219	15481471
chr1	15541181	15541447
chr1	15573620	15573953
chr1	15736033	15737228
chr1	15850493	15850699
chr1	15851106	15851581
chr1	15853108	15853663
chr1	15911088	15911608
chr1	15929823	15930289
chr1	15943821	15944356
chr1	16011266	16011502
chr1	16053616	16053975
chr1	16058297	16058505
chr1	16070628	16070853
chr1	16073318	16073521
chr1	16085147	16085862
chr1	16161260	16162880
chr1	16163752	16164123
chr1	16173889	16175396
chr1	16175829	16176117
chr1	16260870	16261155
chr1	16269900	16270259
chr1	16270591	16271582
chr1	16301902	16302672
chr1	16399648	16400072
chr1	16464376	16464621
chr1	16475111	16475324
chr1	16481484	16482782
chr1	16494061	16494505
chr1	16532917	16534580
chr1	16543683	16544307
chr1	16553326	16553660
chr1	16563544	16563799
chr1	16678574	16679192
chr1	16693621	16694270
chr1	16766998	16767803
chr1	16810605	16810957
chr1	16825138	16826377
chr1	16840784	16841028
chr1	16847280	16847892
chr1	16860873	16862296
chr1	16874401	16874813
chr1	16939456	16940454
chr1	16970855	16971492
chr1	16973485	16975045
chr1	16984777	16985053
chr1	16993451	16993690
chr1	17006742	17007151
chr1	17018683	17020959
chr1	17022986	17023284
chr1	17025923	17027942
chr1	17033768	17034728
chr1	17051491	17051891
chr1	17066763	17067002
chr1	17075404	17075680
chr1	17085411	17086974
chr1	17186111	17186523
chr1	17197561	17197849
chr1	17198626	17200049
chr1	17215421	17216094
chr1	17222227	17222466
chr1	17231298	17231680
chr1	17240038	17240970
chr1	17281818	17282056
chr1	17287290	17287684
chr1	17292904	17293115
chr1	17306551	17307363
chr1	17331885	17332093
chr1	17337829	17338590
chr1	17380456	17380722
chr1	17445651	17446088
chr1	17475702	17476075
chr1	17734435	17734645
chr1	17746200	17746547
chr1	17764072	17765811
chr1	17865863	17866630
chr1	17949452	17949670
chr1	18023481	18023792
chr1	18152378	18152842
chr1	18434105	18434813
chr1	18435566	18435904
chr1	18436551	18437673
chr1	18691874	18692081
chr1	18703295	18703496
chr1	18808873	18809667
chr1	18956895	18959829
chr1	18962842	18963481
chr1	18964180	18964401
chr1	18967251	18968119
chr1	18969548	18970739
chr1	18971729	18972097
chr1	18973028	18973304
chr1	19043390	19043828
chr1	19110720	19110932
chr1	19180945	19181469
chr1	19203874	19204234
chr1	19209626	19209914
chr1	19228828	19229634
chr1	19281948	19283883
chr1	19536151	19537046
chr1	19577884	19578708
chr1	19600249	19600942
chr1	19614998	19615660
chr1	19638207	19639309
chr1	19665010	19665276
chr1	19811703	19812644
chr1	19923341	19924002
chr1	19970255	19971923
chr1	19991146	19992788
chr1	20005510	20005865
chr1	20126029	20126780
chr1	20208807	20209462
chr1	20512360	20512797
chr1	20569455	20569817
chr1	20669566	20670018
chr1	20692582	20693534
chr1	20810462	20813511
chr1	20834416	20834883
chr1	20878894	20880592
chr1	20960045	20960551
chr1	20987516	20988238
chr1	21022939	21023189
chr1	21031008	21031369
chr1	21043832	21044771
chr1	21058006	21059366
chr1	21112708	21114121
chr1	21503115	21503836
chr1	21551574	21551931
chr1	21616380	21617101
chr1	21671360	21672319
chr1	21754797	21755995
chr1	21763070	21763416
chr1	21766272	21767224
chr1	21786445	21786713
chr1	21835548	21836344
chr1	21930179	21930380
chr1	21948674	21949263
chr1	21978101	21978764
chr1	21985703	21986102
chr1	21995063	21995914
chr1	21996161	21996409
chr1	22109129	22110261
chr1	22140891	22141407
chr1	22149683	22149897
chr1	22155300	22155565
chr1	22191349	22191592
chr1	22210992	22211318
chr1	22213902	22214119
chr1	22351917	22352194
chr1	22379009	22380029
chr1	22446520	22446943
chr1	22456023	22456225
chr1	22468912	22470252
chr1	22612214	22612418
chr1	22668638	22668862
chr1	22778236	22778817
chr1	22889595	22890096
chr1	22902802	22903413
chr1	22919773	22920207
chr1	22927145	22927542
chr1	22974050	22974303
chr1	23003416	23003831
chr1	23036823	23038362
chr1	23110904	23111567
chr1	23279553	23280569
chr1	23345814	23346677
chr1	23504059	23504633
chr1	23543377	23544237
chr1	23670245	23671363
chr1	23694690	23696050
chr1	23750508	23751663
chr1	23763154	23763971
chr1	23809977	23810693
chr1	23857033	23858089
chr1	23881017	23881755
chr1	23884842	23885087
chr1	23885682	23886212
chr1	23894640	23895064
chr1	23945941	23946295
chr1	24018355	24018567
chr1	24069695	24070615
chr1	24104502	24105263
chr1	24117482	24117824
chr1	24126799	24127549
chr1	24194254	24194990
chr1	24229115	24229537
chr1	24285785	24286701
chr1	24306363	24307017
chr1	24513540	24514477
chr1	24648202	24648985
chr1	24739857	24740262
chr1	24742671	24743039
chr1	24828865	24829878
chr1	24861702	24861920
chr1	24969027	24970196
chr1	25071352	25072586
chr1	25174560	25175367
chr1	25228496	25229132
chr1	25234428	25234807
chr1	25255527	25259005
chr1	25558563	25559178
chr1	25566459	25566711
chr1	25572966	25574521
chr1	25593277	25593678
chr1	25593957	25594487
chr1	25663606	25664007
chr1	25664286	25665398
chr1	25756470	25758115
chr1	25869893	25871042
chr1	25942661	25943191
chr1	25944099	25944772
chr1	26097904	26098107
chr1	26146122	26147349
chr1	26185472	26186356
chr1	26201722	26202516
chr1	26231950	26233624
chr1	26249205	26249613
chr1	26324549	26324934
chr1	26361593	26362708
chr1	26372281	26373313
chr1	26437319	26438917
chr1	26487807	26488606
chr1	26490522	26491015
chr1	26496179	26496824
chr1	26551517	26552194
chr1	26560449	26561028
chr1	26606362	26606913
chr1	26632836	26633316
chr1	26662538	26663466
chr1	26672445	26672650
chr1	26686516	26687281
chr1	26737246	26738148
chr1	26758492	26758856
chr1	26798366	26799842
chr1	26826676	26827474
chr1	26856191	26856684
chr1	26946844	26948076
chr1	27021833	27024101
chr1	27114118	27114692
chr1	27143740	27143953
chr1	27153033	27153243
chr1	27189912	27190128
chr1	27191066	27191911
chr1	27216161	27217045
chr1	27226492	27227009
chr1	27248048	27248619
chr1	27286065	27287101
chr1	27320127	27321146
chr1	27332593	27332982
chr1	27338879	27339441
chr1	27481345	27481742
chr1	27527884	27528085
chr1	27560705	27561707
chr1	27648453	27649006
chr1	27675919	27678016
chr1	27683277	27683590
chr1	27687024	27687743
chr1	27692412	27693243
chr1	27709600	27709831
chr1	27718892	27719349
chr1	27816342	27816853
chr1	27854416	27854963
chr1	27874417	27874638
chr1	27894927	27895524
chr1	27901660	27902688
chr1	27929705	27930866
chr1	27941865	27942324
chr1	27960567	27961023
chr1	27961559	27961810
chr1	27986305	27986808
chr1	27994727	27995031
chr1	28052145	28053002
chr1	28099628	28100031
chr1	28157221	28157788
chr1	28199031	28199257
chr1	28240584	28241535
chr1	28285020	28285304
chr1	28286019	28286838
chr1	28415098	28415312
chr1	28559145	28559597
chr1	28562510	28562976
chr1	28573701	28574022
chr1	28585831	28587249
chr1	28655365	28655667
chr1	28696041	28696731
chr1	28844653	28845293
chr1	28857037	28857311
chr1	28879402	28879704
chr1	28908069	28908799
chr1	28919041	28919454
chr1	28969553	28969898
chr1	29063066	29064315
chr1	29101790	29102069
chr1	29138501	29139348
chr1	29189307	29189952
chr1	29213438	29214300
chr1	29240768	29241969
chr1	29447699	29451847
chr1	29460810	29461172
chr1	29507976	29508686
chr1	29557220	29557627
chr1	29562745	29565307
chr1	29585897	29586598
chr1	29587087	29587412
chr1	29804962	29805239
chr1	31158009	31158261
chr1	31190972	31191221
chr1	31191574	31191960
chr1	31194276	31194587
chr1	31246010	31246280
chr1	31280121	31280512
chr1	31380844	31381078
chr1	31381538	31381966
chr1	31538412	31538938
chr1	31628100	31628493
chr1	31654422	31654833
chr1	31712078	31712812
chr1	31769246	31769978
chr1	31885794	31887010
chr1	32052471	32052771
chr1	32054341	32054843
chr1	32083149	32084069
chr1	32110210	32110961
chr1	32169537	32169869
chr1	32180131	32180487
chr1	32208486	32208704
chr1	32221887	32222107
chr1	32226146	32226535
chr1	32228347	32230252
chr1	32237827	32238661
chr1	32254004	32254353
chr1	32403387	32404382
chr1	32410188	32410630
chr1	32479102	32480583
chr1	32538205	32539052
chr1	32574061	32574318
chr1	32645154	32645814
chr1	32666231	32666460
chr1	32670569	32671885
chr1	32687521	32688040
chr1	32705524	32707141
chr1	32713918	32714186
chr1	32740710	32741544
chr1	32757414	32758034
chr1	32800859	32802229
chr1	32817198	32817588
chr1	32826944	32828017
chr1	32859770	32860348
chr1	32892428	32892835
chr1	32930500	32931061
chr1	32966118	32966563
chr1	33005423	33005739
chr1	33116543	33117363
chr1	33168019	33168865
chr1	33207636	33207874
chr1	33219427	33220028
chr1	33235494	33235718
chr1	33282675	33283906
chr1	33351686	33352397
chr1	33358469	33359449
chr1	33366792	33367002
chr1	33429531	33430513
chr1	33438458	33438979
chr1	33502201	33502719
chr1	33516594	33516933
chr1	33546524	33547243
chr1	33592891	33593155
chr1	33612976	33613321
chr1	33625259	33625527
chr1	33646613	33647878
chr1	33721448	33721703
chr1	33741774	33742381
chr1	33745741	33745990
chr1	33772146	33773104
chr1	33814783	33815770
chr1	33815950	33816193
chr1	33896002	33896929
chr1	33938025	33938328
chr1	34090605	34090854
chr1	34098896	34099119
chr1	34628783	34630976
chr1	34642382	34643024
chr1	35227028	35227276
chr1	35246876	35247599
chr1	35250418	35250736
chr1	35258564	35258791
chr1	35325182	35325550
chr1	35331703	35332409
chr1	35334304	35334506
chr1	35350878	35351854
chr1	35394747	35396206
chr1	35442237	35442936
chr1	35450649	35451037
chr1	35497121	35497587
chr1	35544927	35545303
chr1	35586331	35586591
chr1	35657467	35658811
chr1	35734223	35734855
chr1	36022680	36023834
chr1	36038927	36040051
chr1	36042432	36043444
chr1	36106969	36107261
chr1	36173406	36173979
chr1	36184248	36184774
chr1	36234924	36235800
chr1	36273499	36274461
chr1	36348501	36349731
chr1	36396249	36397262
chr1	36549554	36549965
chr1	36554325	36554955
chr1	36590761	36591121
chr1	36614855	36615462
chr1	36621451	36622310
chr1	36641756	36642461
chr1	36643955	36644327
chr1	36689759	36690087
chr1	36771830	36773009
chr1	36786500	36789402
chr1	36807362	36807584
chr1	36851089	36851873
chr1	36863211	36863603
chr1	36915796	36916324
chr1	36929414	36930131
chr1	37498377	37500624
chr1	37783611	37784258
chr1	37939723	37940650
chr1	37980071	37980565
chr1	38019606	38019823
chr1	38022452	38022719
chr1	38061428	38061740
chr1	38099677	38100864
chr1	38156042	38156279
chr1	38157295	38158586
chr1	38200919	38201200
chr1	38218190	38218977
chr1	38219702	38220012
chr1	38227079	38227741
chr1	38229838	38230888
chr1	38259095	38260427
chr1	38273374	38274402
chr1	38325150	38325999
chr1	38397236	38397721
chr1	38455232	38455769
chr1	38461584	38461988
chr1	38470617	38471396
chr1	38478082	38478727
chr1	38510102	38513642
chr1	38941919	38942404
chr1	39044059	39044561
chr1	39174379	39174940
chr1	39269729	39270251
chr1	39283609	39284576
chr1	39324815	39325721
chr1	39338479	39339349
chr1	39456655	39457271
chr1	39547013	39547959
chr1	39570665	39571859
chr1	39874018	39875239
chr1	39956424	39958137
chr1	39980365	39981768
chr1	40041317	40042667
chr1	40105010	40105707
chr1	40136988	40138087
chr1	40149431	40150013
chr1	40156930	40158514
chr1	40204312	40204739
chr1	40235767	40237190
chr1	40253683	40255172
chr1	40348941	40349288
chr1	40366595	40368213
chr1	40420487	40421366
chr1	40505411	40506703
chr1	40562666	40563128
chr1	40598508	40599209
chr1	40626913	40627612
chr1	40723386	40723698
chr1	40723796	40724010
chr1	40769186	40769871
chr1	40781004	40781445
chr1	40781679	40781956
chr1	40782220	40783145
chr1	40839215	40840022
chr1	40915605	40916072
chr1	40942784	40943387
chr1	40974056	40974786
chr1	40997160	40997439
chr1	41119852	41120136
chr1	41131111	41131378
chr1	41157162	41157975
chr1	41249090	41250161
chr1	41267919	41268398
chr1	41283840	41284591
chr1	41284847	41285149
chr1	41303355	41304436
chr1	41326949	41328285
chr1	41349740	41350293
chr1	41444870	41446116
chr1	41483418	41483693
chr1	41706957	41708327
chr1	41826680	41828290
chr1	41831976	41832542
chr1	41847264	41849204
chr1	41889270	41889626
chr1	41961850	41962316
chr1	41981788	41982043
chr1	42127380	42128632
chr1	42383640	42384003
chr1	42500855	42501980
chr1	42611485	42611691
chr1	42800265	42801370
chr1	42845978	42846988
chr1	42921716	42922575
chr1	42928797	42929500
chr1	43123977	43124422
chr1	43147500	43149016
chr1	43204115	43204323
chr1	43232214	43233359
chr1	43250762	43251082
chr1	43282574	43283090
chr1	43312258	43312513
chr1	43352785	43352994
chr1	43353241	43353442
chr1	43353947	43354170
chr1	43389835	43390551
chr1	43423467	43424768
chr1	43472867	43473334
chr1	43533890	43534334
chr1	43613488	43613842
chr1	43637503	43638052
chr1	43738484	43738829
chr1	43770522	43770880
chr1	43814305	43815277
chr1	43824134	43825059
chr1	43832814	43833073
chr1	43833828	43834137
chr1	43855375	43855921
chr1	43919083	43919814
chr1	43996724	43997592
chr1	44031286	44031853
chr1	44056755	44057179
chr1	44063469	44063757
chr1	44070892	44071142
chr1	44115616	44116309
chr1	44172668	44173763
chr1	44399068	44399535
chr1	44401757	44402423
chr1	44412073	44412804
chr1	44435409	44436114
chr1	44440142	44441256
chr1	44444635	44445622
chr1	44457150	44457772
chr1	44495629	44497112
chr1	44568991	44569399
chr1	44679003	44679465
chr1	44820657	44821113
chr1	44871109	44874047
chr1	44883136	44884272
chr1	45082739	45083285
chr1	45097281	45098049
chr1	45120237	45120723
chr1	45139770	45140584
chr1	45189705	45190558
chr1	45205323	45205745
chr1	45241013	45241900
chr1	45249860	45250352
chr1	45251962	45252292
chr1	45265534	45266783
chr1	45271679	45272318
chr1	45278765	45279644
chr1	45308543	45309159
chr1	45452037	45452444
chr1	45476225	45477022
chr1	45671702	45672388
chr1	45769213	45769917
chr1	45792419	45793301
chr1	45805564	45805983
chr1	45956345	45956893
chr1	45965586	45966049
chr1	45987163	45987803
chr1	46016403	46016694
chr1	46049590	46050582
chr1	46088194	46089142
chr1	46151751	46153080
chr1	46216233	46216514
chr1	46269099	46269820
chr1	46598126	46599129
chr1	46632689	46632932
chr1	46668821	46669258
chr1	46705908	46706165
chr1	46767425	46769036
chr1	46806339	46806836
chr1	46859724	46860291
chr1	46913786	46914343
chr1	46932130	46932892
chr1	46940236	46940437
chr1	46951168	46951792
chr1	46954793	46957121
chr1	46998632	46999249
chr1	47009575	47010132
chr1	47069615	47070179
chr1	47078580	47078967
chr1	47082016	47082526
chr1	47133674	47134395
chr1	47184402	47185083
chr1	47489226	47489633
chr1	47690980	47691727
chr1	47696504	47698197
chr1	47779707	47780211
chr1	47799411	47800426
chr1	47881896	47883065
chr1	47899125	47899398
chr1	47899661	47900385
chr1	47902793	47905518
chr1	47909712	47911020
chr1	47915639	47915952
chr1	47973709	47973952
chr1	47998899	47999517
chr1	48058793	48059230
chr1	48174494	48176519
chr1	48190756	48190992
chr1	48449870	48450144
chr1	48459812	48460061
chr1	48462131	48462976
chr1	48937304	48937683
chr1	49242371	49242810
chr1	49364554	49364870
chr1	50489417	50489846
chr1	50513644	50514320
chr1	50798667	50799536
chr1	50880916	50881516
chr1	50881884	50882103
chr1	50882433	50882660
chr1	50882997	50883426
chr1	50884228	50891471
chr1	50892437	50893243
chr1	50893468	50893745
chr1	51425447	51426070
chr1	51433762	51435505
chr1	51443311	51444036
chr1	51701767	51702542
chr1	51796097	51796589
chr1	51810327	51810687
chr1	51984547	51985216
chr1	52195028	52195821
chr1	52344178	52344939
chr1	52455970	52456453
chr1	52498452	52499505
chr1	52520746	52521124
chr1	52521780	52522296
chr1	52607400	52608504
chr1	52831511	52832181
chr1	52834139	52834528
chr1	52869867	52870305
chr1	53018258	53019599
chr1	53067880	53068608
chr1	53098629	53099303
chr1	53163688	53164180
chr1	53192023	53192428
chr1	53308294	53309262
chr1	53386617	53387523
chr1	53392880	53393645
chr1	53527572	53528974
chr1	53544104	53544683
chr1	53558388	53558642
chr1	53662309	53662815
chr1	53685945	53686391
chr1	53703959	53704642
chr1	53742297	53742845
chr1	53791687	53793496
chr1	53904140	53905247
chr1	53925191	53926228
chr1	54203402	54205310
chr1	54303758	54304262
chr1	54355354	54355656
chr1	54411057	54411943
chr1	54518601	54519299
chr1	54587364	54587578
chr1	54665821	54666259
chr1	54723696	54724019
chr1	54821990	54822333
chr1	54856401	54856608
chr1	54870853	54872476
chr1	54872673	54873000
chr1	54940346	54940753
chr1	54953893	54955287
chr1	54965023	54965391
chr1	55007704	55008448
chr1	55181345	55181853
chr1	55229992	55230369
chr1	55246742	55247519
chr1	55266277	55267058
chr1	55271665	55271972
chr1	55352463	55353328
chr1	55446087	55446846
chr1	55462688	55463010
chr1	55505060	55506015
chr1	55680465	55681708
chr1	56943401	56943669
chr1	57044102	57045117
chr1	57110663	57111337
chr1	57887963	57890637
chr1	58715272	58716095
chr1	59012326	59012577
chr1	59042013	59043295
chr1	59247461	59250940
chr1	59280240	59280490
chr1	59280951	59281194
chr1	59281889	59282235
chr1	59369311	59369900
chr1	59612407	59612723
chr1	59762102	59762794
chr1	60280624	60281048
chr1	60392272	60392583
chr1	60539315	60539540
chr1	61508642	61509282
chr1	61515875	61516831
chr1	61519352	61519971
chr1	61542537	61542877
chr1	61548753	61549564
chr1	62119874	62120093
chr1	62190647	62190942
chr1	62207827	62208818
chr1	62660555	62660946
chr1	62784136	62785133
chr1	62901651	62903667
chr1	63153380	63154349
chr1	63782394	63790471
chr1	63795363	63796140
chr1	63833109	63833821
chr1	64058937	64059913
chr1	64239465	64240779
chr1	64935554	64936614
chr1	64971358	64971604
chr1	65210282	65211238
chr1	65431455	65432614
chr1	65468272	65468828
chr1	65532161	65533212
chr1	65533592	65533965
chr1	65613041	65614898
chr1	65720047	65720592
chr1	65731411	65731849
chr1	65775018	65775746
chr1	65885856	65886704
chr1	65991001	65991811
chr1	66258440	66258918
chr1	66998728	66999060
chr1	67218079	67218293
chr1	67390468	67391109
chr1	67395683	67396483
chr1	67519224	67520139
chr1	67600390	67600715
chr1	67773329	67773767
chr1	67895135	67896826
chr1	68150913	68152270
chr1	68298371	68299315
chr1	68512643	68513005
chr1	68516236	68516473
chr1	68517254	68517474
chr1	68628999	68629202
chr1	68696639	68697628
chr1	68962283	68963006
chr1	70032967	70034495
chr1	70385043	70385270
chr1	70671183	70671442
chr1	70687300	70687560
chr1	70819733	70820719
chr1	70876622	70877091
chr1	71512224	71513804
chr1	71546486	71546783
chr1	72748471	72749736
chr1	74663826	74664035
chr1	75590817	75591354
chr1	75595813	75596162
chr1	75596723	75596947
chr1	75600674	75601415
chr1	75601998	75602878
chr1	76080454	76080808
chr1	76081378	76082365
chr1	76189916	76190730
chr1	76262536	76262903
chr1	76540147	76540653
chr1	77333111	77334534
chr1	77684996	77685252
chr1	77747314	77748224
chr1	78148217	78149418
chr1	78224843	78225650
chr1	78277366	78277607
chr1	78354381	78354673
chr1	78444303	78444605
chr1	78444763	78445281
chr1	78511577	78512161
chr1	78956624	78957516
chr1	79472281	79472537
chr1	82265998	82269048
chr1	84326267	84326838
chr1	84464223	84465232
chr1	84543146	84544261
chr1	84764108	84764906
chr1	84944932	84945350
chr1	84971344	84972491
chr1	85039825	85040344
chr1	85086321	85086766
chr1	85155605	85156574
chr1	85220018	85220338
chr1	85358359	85359187
chr1	85462585	85463435
chr1	85463884	85464167
chr1	85513509	85514555
chr1	85665818	85667650
chr1	85724701	85725524
chr1	85741865	85742535
chr1	85929940	85931168
chr1	86042229	86042935
chr1	86046362	86047240
chr1	86081700	86082068
chr1	86174041	86174253
chr1	86621278	86622871
chr1	86861566	86862083
chr1	87018668	87019254
chr1	87169875	87171015
chr1	87380162	87381214
chr1	87597543	87598515
chr1	87617153	87617417
chr1	87617692	87617986
chr1	87793802	87795142
chr1	87797368	87797884
chr1	87800835	87801252
chr1	88928283	88928760
chr1	89149594	89150658
chr1	89356963	89357391
chr1	89458034	89458604
chr1	89989810	89990986
chr1	90098230	90099292
chr1	90228744	90229173
chr1	90286189	90287222
chr1	90308839	90309606
chr1	90460399	90461237
chr1	91172102	91172771
chr1	91176404	91176701
chr1	91182097	91182364
chr1	91182509	91182857
chr1	91183240	91184540
chr1	91185156	91185577
chr1	91189139	91189400
chr1	91190489	91192804
chr1	91300979	91301891
chr1	91316249	91317390
chr1	91359122	91359563
chr1	91487158	91487807
chr1	91869876	91870390
chr1	91966263	91966999
chr1	92001023	92001444
chr1	92011829	92012062
chr1	92012336	92012656
chr1	92350913	92352085
chr1	92414718	92414986
chr1	92495367	92495964
chr1	92545819	92546480
chr1	92683438	92683682
chr1	92764173	92764926
chr1	92945907	92952609
chr1	93249938	93251096
chr1	93297498	93298122
chr1	93426512	93427754
chr1	93544558	93545032
chr1	93645432	93646471
chr1	93811218	93811940
chr1	93913636	93914524
chr1	94146321	94147504
chr1	94311844	94313086
chr1	94313317	94313628
chr1	94344507	94344822
chr1	94374369	94375467
chr1	94702690	94703344
chr1	94712906	94713517
chr1	94883525	94884402
chr1	95006837	95008051
chr1	95285602	95286319
chr1	95391837	95393116
chr1	95538251	95538551
chr1	95582750	95583572
chr1	95699725	95700142
chr1	97187102	97187606
chr1	98386189	98386724
chr1	98510966	98511710
chr1	98519001	98519983
chr1	99126872	99127711
chr1	99469932	99470968
chr1	99729982	99730335
chr1	100315420	100316009
chr1	100435297	100436070
chr1	100503482	100504404
chr1	100598130	100598754
chr1	100678766	100679098
chr1	100731632	100731999
chr1	100817709	100818899
chr1	101004471	101005885
chr1	101360588	101360832
chr1	101361549	101361808
chr1	101491317	101491680
chr1	101701785	101702068
chr1	101702445	101702745
chr1	104068487	104068913
chr1	106623393	106623854
chr1	107599205	107600410
chr1	107682889	107684463
chr1	108023232	108023442
chr1	108507251	108507841
chr1	108735227	108735513
chr1	108742400	108743201
chr1	108815330	108815872
chr1	108963749	108964291
chr1	109102538	109103212
chr1	109203593	109204378
chr1	109234788	109235161
chr1	109289018	109289822
chr1	109419544	109420038
chr1	109505681	109506214
chr1	109583855	109585032
chr1	109618579	109618832
chr1	109633188	109633632
chr1	109642663	109643384
chr1	109656095	109656611
chr1	109756442	109757098
chr1	109791945	109792723
chr1	109801054	109801700
chr1	109824313	109824526
chr1	109825710	109826207
chr1	109940074	109940894
chr1	109968648	109969570
chr1	110008962	110010124
chr1	110026630	110026903
chr1	110036545	110036943
chr1	110051954	110052505
chr1	110091039	110091590
chr1	110162464	110162716
chr1	110185961	110186164
chr1	110198541	110199127
chr1	110210581	110210956
chr1	110230238	110230614
chr1	110282351	110283306
chr1	110453143	110453889
chr1	110527248	110528026
chr1	110577199	110577942
chr1	110610265	110613303
chr1	110626528	110627484
chr1	110672810	110673339
chr1	110692988	110694264
chr1	110752256	110754794
chr1	110765665	110766012
chr1	110880394	110880624
chr1	110880942	110882800
chr1	110949892	110950540
chr1	111098066	111098362
chr1	111148983	111150186
chr1	111216244	111217937
chr1	111323223	111323433
chr1	111505881	111507007
chr1	111682227	111683303
chr1	111746337	111747303
chr1	111813411	111813853
chr1	111889138	111889539
chr1	111991304	111992202
chr1	112058184	112058590
chr1	112162204	112162837
chr1	112281052	112283277
chr1	112298041	112298992
chr1	112524468	112525385
chr1	112531559	112533773
chr1	112938495	112939113
chr1	113008844	113009154
chr1	113044410	113044992
chr1	113050813	113052301
chr1	113161591	113162571
chr1	113217475	113218097
chr1	113249342	113250198
chr1	113256885	113258149
chr1	113261468	113261765
chr1	113265573	113265787
chr1	113286332	113287172
chr1	113392142	113392807
chr1	113497986	113498206
chr1	113498366	113499312
chr1	113615591	113616260
chr1	113741473	113741745
chr1	113932580	113934070
chr1	114301514	114302272
chr1	114354373	114355300
chr1	114447454	114448024
chr1	114471965	114472899
chr1	114695136	114696672
chr1	114696886	114697185
chr1	115053060	115054264
chr1	115212239	115212985
chr1	115323075	115323462
chr1	115397448	115397942
chr1	115631850	115632584
chr1	115880167	115881332
chr1	116184380	116185561
chr1	116370810	116371303
chr1	116380359	116382364
chr1	116518757	116519537
chr1	116694664	116694983
chr1	116710157	116710546
chr1	116710837	116711260
chr1	116915291	116916813
chr1	116961182	116961542
chr1	117077042	117077299
chr1	117112960	117113883
chr1	117209824	117210621
chr1	117284383	117284627
chr1	117452203	117453452
chr1	117487249	117487645
chr1	117602388	117603270
chr1	117664180	117665148
chr1	117909174	117910445
chr1	118147958	118149670
chr1	118471840	118472720
chr1	118727816	118728097
chr1	119522385	119522638
chr1	119526782	119527192
chr1	119529819	119530712
chr1	119531991	119532196
chr1	119535666	119535987
chr1	119543056	119543454
chr1	119543821	119544339
chr1	119549144	119551320
chr1	119682874	119683411
chr1	119870226	119870535
chr1	120165302	120166626
chr1	120190377	120191251
chr1	120254844	120255499
chr1	120395809	120396075
chr1	120439013	120439220
chr1	120611348	120612440
chr1	120835961	120839391
chr1	120904698	120905076
chr1	120905971	120906396
chr1	120925178	120926081
chr1	121137784	121139057
chr1	121260857	121261525
chr1	142618751	142619238
chr1	142890554	142891041
chr1	143270158	143270509
chr1	143467293	143467675
chr1	143647186	143647525
chr1	143663818	143664138
chr1	143687039	143687337
chr1	143743395	143744949
chr1	143912736	143916156
chr1	144300893	144301482
chr1	144311389	144311778
chr1	144339720	144341289
chr1	144481122	144481711
chr1	144491618	144492007
chr1	144519969	144521503
chr1	144533703	144534030
chr1	144593334	144594233
chr1	144931339	144932626
chr1	145039740	145040180
chr1	145075483	145075845
chr1	145096393	145096784
chr1	145139472	145139944
chr1	145208944	145210075
chr1	145382416	145382740
chr1	145385289	145385537
chr1	145415411	145415708
chr1	145470241	145470673
chr1	145472980	145474702
chr1	145477022	145477479
chr1	145507588	145507931
chr1	145516038	145516637
chr1	145575130	145576219
chr1	145589135	145589535
chr1	145610679	145611143
chr1	145611270	145611519
chr1	145713966	145714203
chr1	145826491	145827224
chr1	145944555	145944917
chr1	145945256	145945599
chr1	145963432	145963705
chr1	145979221	145979979
chr1	145990812	145991204
chr1	145991871	145992084
chr1	146076519	146077373
chr1	146079368	146080128
chr1	146081810	146082820
chr1	146088204	146088487
chr1	146090347	146090571
chr1	146091134	146091425
chr1	146367846	146368129
chr1	146373490	146374673
chr1	146522288	146522555
chr1	146543987	146544439
chr1	146549850	146550075
chr1	146550290	146551260
chr1	146551476	146551764
chr1	146552328	146552577
chr1	146556312	146556676
chr1	146643470	146644501
chr1	146649622	146649852
chr1	146714089	146715278
chr1	147071249	147071875
chr1	147141842	147142918
chr1	147380138	147380482
chr1	147400354	147401087
chr1	147486266	147486628
chr1	147486967	147487310
chr1	147505166	147505439
chr1	147520954	147521712
chr1	147532556	147532948
chr1	147533662	147533875
chr1	147618355	147619209
chr1	147621204	147621964
chr1	147623646	147624656
chr1	147630041	147630324
chr1	147632179	147632403
chr1	147632966	147633257
chr1	147718156	147718915
chr1	147735449	147735751
chr1	147737015	147737303
chr1	147752859	147753165
chr1	147775221	147775584
chr1	147782066	147782473
chr1	147789652	147790094
chr1	147806900	147807170
chr1	147826167	147826388
chr1	147834674	147835013
chr1	147874548	147874846
chr1	147930918	147932478
chr1	147993810	147994130
chr1	147997265	147997537
chr1	147999931	148000778
chr1	148176288	148176727
chr1	148241109	148241449
chr1	148244589	148244861
chr1	148247245	148248092
chr1	148555640	148556626
chr1	148598409	148599257
chr1	148601668	148601950
chr1	148605087	148605420
chr1	148760451	148761299
chr1	148763697	148763979
chr1	148767243	148767448
chr1	148853996	148855761
chr1	148864531	148865184
chr1	148901724	148903203
chr1	148903433	148903658
chr1	149137542	149138399
chr1	149146208	149146697
chr1	149148145	149148374
chr1	149149250	149149505
chr1	149156106	149156671
chr1	149162389	149162615
chr1	149224358	149224642
chr1	149230771	149231197
chr1	149261001	149261249
chr1	149286812	149287773
chr1	149332993	149333389
chr1	149333785	149334111
chr1	149379198	149380059
chr1	149398825	149399250
chr1	149399898	149400518
chr1	149510935	149511137
chr1	149514271	149514592
chr1	149575948	149577505
chr1	149605514	149605903
chr1	149615818	149616407
chr1	149646603	149646851
chr1	149671991	149673412
chr1	149718542	149718918
chr1	149719314	149719640
chr1	149764128	149764989
chr1	149783524	149784024
chr1	149784592	149785212
chr1	149803694	149804781
chr1	149811754	149815044
chr1	149821901	149825191
chr1	149832164	149833251
chr1	149857769	149859470
chr1	149871079	149871946
chr1	149899625	149899893
chr1	149982153	149982860
chr1	150039324	150039815
chr1	150121695	150123078
chr1	150185902	150186106
chr1	150206971	150207842
chr1	150241047	150241654
chr1	150254365	150254637
chr1	150266476	150266689
chr1	150293835	150294140
chr1	150336831	150337289
chr1	150488036	150488416
chr1	150521349	150522368
chr1	150529655	150529904
chr1	150534075	150534301
chr1	150551328	150552353
chr1	150601710	150602201
chr1	150848994	150849265
chr1	150898619	150898839
chr1	150946496	150947950
chr1	150980735	150981092
chr1	151020162	151020627
chr1	151031767	151032352
chr1	151042870	151043537
chr1	151103685	151106100
chr1	151118049	151119373
chr1	151170847	151171532
chr1	151253658	151255769
chr1	151300522	151300724
chr1	151319326	151319545
chr1	151372014	151372582
chr1	151431540	151432032
chr1	151445871	151446142
chr1	151483573	151483902
chr1	151512661	151513199
chr1	151584374	151585205
chr1	151693991	151694282
chr1	151735445	151736093
chr1	151762604	151764007
chr1	151810460	151811684
chr1	151812253	151812525
chr1	151881763	151882407
chr1	151965657	151966387
chr1	151966632	151966893
chr1	152008838	152009112
chr1	152079997	152081705
chr1	152083021	152084240
chr1	152084994	152085215
chr1	152161321	152161928
chr1	152187450	152187663
chr1	152188860	152189073
chr1	152487978	152488270
chr1	152732958	152733338
chr1	153508424	153508840
chr1	153606177	153606974
chr1	153631065	153631369
chr1	153643318	153643529
chr1	153650830	153652375
chr1	153662203	153662439
chr1	153700216	153700607
chr1	153747655	153748698
chr1	153755957	153756335
chr1	153894837	153895921
chr1	153914343	153914578
chr1	153918372	153919334
chr1	153930546	153931130
chr1	153935781	153936276
chr1	153939643	153939980
chr1	153949712	153950525
chr1	153963227	153963510
chr1	154155268	154155926
chr1	154192843	154193852
chr1	154244710	154245289
chr1	154298205	154298544
chr1	154300975	154301528
chr1	154377670	154378445
chr1	154474107	154475699
chr1	154530681	154530903
chr1	154531054	154531565
chr1	154540233	154540573
chr1	154543818	154544713
chr1	154580380	154580797
chr1	154599763	154600505
chr1	154732822	154733436
chr1	154744586	154744864
chr1	154908962	154909931
chr1	154933928	154934735
chr1	154946237	154946498
chr1	154946742	154947486
chr1	154971870	154972404
chr1	154973250	154974358
chr1	154975209	154975411
chr1	154975697	154976624
chr1	154989749	154990234
chr1	155022988	155024332
chr1	155034925	155036578
chr1	155043412	155043922
chr1	155051155	155055291
chr1	155057187	155058056
chr1	155098434	155100451
chr1	155108007	155108611
chr1	155112976	155113179
chr1	155145342	155145938
chr1	155147185	155147444
chr1	155163434	155163818
chr1	155164199	155165160
chr1	155178547	155178980
chr1	155197116	155197534
chr1	155220082	155220549
chr1	155224624	155225655
chr1	155231812	155232312
chr1	155239278	155239494
chr1	155242861	155243436
chr1	155246991	155247748
chr1	155264318	155265536
chr1	155278407	155278743
chr1	155290606	155291001
chr1	155292469	155295433
chr1	155531914	155533280
chr1	155579732	155580328
chr1	155657832	155659125
chr1	155715297	155715908
chr1	155829109	155829431
chr1	155830195	155830489
chr1	155904072	155904307
chr1	155920651	155920898
chr1	155947678	155948490
chr1	155990389	155990780
chr1	156022962	156025174
chr1	156046343	156047384
chr1	156051239	156051461
chr1	156052072	156052803
chr1	156084486	156085097
chr1	156105707	156106171
chr1	156163672	156164052
chr1	156182584	156183097
chr1	156186237	156186647
chr1	156215368	156215899
chr1	156261199	156261425
chr1	156308173	156308442
chr1	156338758	156339251
chr1	156358050	156358252
chr1	156390403	156391581
chr1	156405160	156406350
chr1	156426549	156427362
chr1	156469617	156471060
chr1	156474942	156475320
chr1	156542099	156542502
chr1	156561485	156561880
chr1	156593657	156595283
chr1	156611639	156612447
chr1	156616553	156616946
chr1	156627342	156627576
chr1	156646292	156647260
chr1	156674858	156676654
chr1	156698111	156698916
chr1	156710798	156711146
chr1	156720747	156722069
chr1	156737035	156738013
chr1	156783523	156784037
chr1	156814881	156815792
chr1	156818622	156819192
chr1	156828804	156831102
chr1	156863415	156863711
chr1	156877769	156878649
chr1	156890243	156890806
chr1	156893519	156894232
chr1	156897199	156897796
chr1	157015149	157016229
chr1	157107749	157108645
chr1	157164538	157165135
chr1	157948720	157949053
chr1	157963540	157963947
chr1	158083270	158083540
chr1	158119488	158119704
chr1	158147433	158147854
chr1	158150620	158151503
chr1	159141202	159141718
chr1	159158228	159158498
chr1	159750416	159751353
chr1	159824006	159825011
chr1	159869901	159870143
chr1	159894329	159895398
chr1	159899432	159899853
chr1	159915368	159915797
chr1	160001295	160001989
chr1	160040128	160040668
chr1	160053721	160054738
chr1	160068040	160068430
chr1	160175132	160175702
chr1	160231755	160232451
chr1	160312928	160313338
chr1	160340604	160340843
chr1	160370112	160370658
chr1	160389103	160389386
chr1	160771683	160771953
chr1	160990718	160991225
chr1	161008377	161008830
chr1	161049346	161049737
chr1	161068062	161068801
chr1	161087722	161088112
chr1	161102107	161102536
chr1	161110859	161111107
chr1	161129138	161129689
chr1	161136001	161136686
chr1	161147061	161147451
chr1	161171809	161172256
chr1	161228477	161229028
chr1	161283775	161284007
chr1	161284118	161284451
chr1	161359499	161359876
chr1	161368863	161369932
chr1	161410142	161442503
chr1	161494024	161495356
chr1	161500428	161500752
chr1	161575534	161576908
chr1	161582033	161582377
chr1	161695637	161697298
chr1	161719414	161720076
chr1	161953616	161954039
chr1	161993022	161994131
chr1	162039450	162040052
chr1	162336876	162337321
chr1	162467599	162468027
chr1	162530856	162531853
chr1	162760250	162760722
chr1	162792176	162792574
chr1	163291479	163292021
chr1	163392877	163393100
chr1	164290515	164290767
chr1	164545540	164545917
chr1	165086756	165087026
chr1	165204501	165205507
chr1	165321703	165322318
chr1	165323486	165323811
chr1	165324191	165326328
chr1	165567265	165567530
chr1	165599563	165600574
chr1	165667544	165667817
chr1	165737832	165738349
chr1	165796653	165797683
chr1	165910640	165910978
chr1	166134258	166136448
chr1	166808341	166809344
chr1	166844996	166845773
chr1	166853253	166853790
chr1	166889776	166890649
chr1	166916865	166917215
chr1	166944674	166945169
chr1	166958220	166958683
chr1	167090575	167091010
chr1	167189130	167191361
chr1	167408512	167409137
chr1	167424088	167425216
chr1	167522469	167523070
chr1	167599464	167599839
chr1	167683477	167683917
chr1	167684279	167684492
chr1	167690978	167691852
chr1	167789396	167789647
chr1	167905027	167906801
chr1	168025508	168025722
chr1	168105316	168106158
chr1	168147963	168148637
chr1	168194945	168195839
chr1	169074766	169076411
chr1	169396621	169396869
chr1	169454558	169455577
chr1	169763973	169764347
chr1	169862455	169862722
chr1	170043610	170043997
chr1	170630456	170630851
chr1	170633274	170634178
chr1	171454517	171455239
chr1	171639947	171640224
chr1	171710845	171711607
chr1	171750399	171750934
chr1	171753416	171753629
chr1	171810467	171811325
chr1	172412867	172413281
chr1	172501910	172502545
chr1	173445978	173447105
chr1	173638662	173639045
chr1	173683985	173684403
chr1	173793288	173794095
chr1	173837172	173837917
chr1	173990805	173991849
chr1	174128296	174129289
chr1	174968490	174969624
chr1	174992365	174992796
chr1	175048550	175048874
chr1	175161900	175162364
chr1	175568376	175568808
chr1	176175711	176176811
chr1	177133392	177133846
chr1	177140120	177140323
chr1	177150814	177151165
chr1	178006830	178007284
chr1	178062712	178063846
chr1	178455799	178456286
chr1	178511362	178512356
chr1	178693968	178695075
chr1	178994804	178995917
chr1	179051075	179051948
chr1	179198163	179199200
chr1	179262771	179263321
chr1	179334794	179335338
chr1	179544720	179545307
chr1	179555401	179555770
chr1	179560751	179561596
chr1	179711947	179713951
chr1	179846879	179847106
chr1	179851482	179852371
chr1	179923716	179924419
chr1	180123555	180124584
chr1	180198119	180204975
chr1	180471325	180472277
chr1	180601027	180601816
chr1	180881316	180882592
chr1	180904316	180904711
chr1	180922915	180923692
chr1	180991227	180991465
chr1	180991719	180992149
chr1	181057503	181059176
chr1	181073917	181075002
chr1	181287300	181287873
chr1	181382290	181382848
chr1	181451311	181452049
chr1	181452706	181453073
chr1	181454974	181455261
chr1	181767493	181767893
chr1	181998925	181999341
chr1	182025604	182026511
chr1	182359697	182361563
chr1	182573375	182573760
chr1	182584177	182584545
chr1	182758395	182759097
chr1	182808312	182809122
chr1	182921819	182922644
chr1	182991804	182993370
chr1	183386000	183387664
chr1	183440351	183442255
chr1	183604283	183605333
chr1	183774193	183774416
chr1	184005359	184006766
chr1	184020781	184021054
chr1	184355415	184356811
chr1	184633223	184633663
chr1	184723252	184724438
chr1	184942862	184943777
[truncated: 28,345 more rows]
